# Supplementary material for: Preservation Analysis on Spatiotemporal Specific Co-expression Networks Suggests the Immunopathogenesis of Alzheimer’s Disease
Source: Front Aging Neurosci. 2021 Sep 3;13:727928. doi: 10.3389/fnagi.2021.727928 (PMC8446362; doi:10.3389/fnagi.2021.727928)
Supplement: Supplementary file 1 [file Table_1.XLSX]

## Sheet: Table_S1
Table S1. Gene list of NPMs.
No.	Module_name	Gene_ID
1	ITG-12	ENSG00000015171
2	ITG-12	ENSG00000064886
3	ITG-12	ENSG00000067836
4	ITG-12	ENSG00000073584
5	ITG-12	ENSG00000078114
6	ITG-12	ENSG00000084676
7	ITG-12	ENSG00000095637
8	ITG-12	ENSG00000101126
9	ITG-12	ENSG00000103647
10	ITG-12	ENSG00000104960
11	ITG-12	ENSG00000105258
12	ITG-12	ENSG00000109107
13	ITG-12	ENSG00000114745
14	ITG-12	ENSG00000115415
15	ITG-12	ENSG00000116133
16	ITG-12	ENSG00000117228
17	ITG-12	ENSG00000121552
18	ITG-12	ENSG00000129657
19	ITG-12	ENSG00000130813
20	ITG-12	ENSG00000137959
21	ITG-12	ENSG00000138642
22	ITG-12	ENSG00000140105
23	ITG-12	ENSG00000140600
24	ITG-12	ENSG00000140905
25	ITG-12	ENSG00000143543
26	ITG-12	ENSG00000145687
27	ITG-12	ENSG00000147872
28	ITG-12	ENSG00000149809
29	ITG-12	ENSG00000152457
30	ITG-12	ENSG00000152990
31	ITG-12	ENSG00000154262
32	ITG-12	ENSG00000157601
33	ITG-12	ENSG00000161542
34	ITG-12	ENSG00000162645
35	ITG-12	ENSG00000164089
36	ITG-12	ENSG00000166741
37	ITG-12	ENSG00000166887
38	ITG-12	ENSG00000166902
39	ITG-12	ENSG00000168129
40	ITG-12	ENSG00000169245
41	ITG-12	ENSG00000169248
42	ITG-12	ENSG00000169508
43	ITG-12	ENSG00000172201
44	ITG-12	ENSG00000172349
45	ITG-12	ENSG00000173599
46	ITG-12	ENSG00000175793
47	ITG-12	ENSG00000179761
48	ITG-12	ENSG00000180370
49	ITG-12	ENSG00000183426
50	ITG-12	ENSG00000185745
51	ITG-12	ENSG00000187147
52	ITG-12	ENSG00000187608
53	ITG-12	ENSG00000188342
54	ITG-12	ENSG00000198755
55	ITG-12	ENSG00000205220
56	ITG-12	ENSG00000226173
57	ITG-12	ENSG00000228284
58	ITG-12	ENSG00000266964
59	ITG-12	ENSG00000273562
60	ITG-12	ENSG00000274233
61	MTG-11	ENSG00000033327
62	MTG-11	ENSG00000038427
63	MTG-11	ENSG00000071054
64	MTG-11	ENSG00000072778
65	MTG-11	ENSG00000073921
66	MTG-11	ENSG00000074416
67	MTG-11	ENSG00000078295
68	MTG-11	ENSG00000087077
69	MTG-11	ENSG00000092820
70	MTG-11	ENSG00000093010
71	MTG-11	ENSG00000099204
72	MTG-11	ENSG00000100234
73	MTG-11	ENSG00000100427
74	MTG-11	ENSG00000103257
75	MTG-11	ENSG00000103335
76	MTG-11	ENSG00000103449
77	MTG-11	ENSG00000105854
78	MTG-11	ENSG00000111275
79	MTG-11	ENSG00000112851
80	MTG-11	ENSG00000115307
81	MTG-11	ENSG00000116016
82	MTG-11	ENSG00000117519
83	MTG-11	ENSG00000125398
84	MTG-11	ENSG00000129657
85	MTG-11	ENSG00000132024
86	MTG-11	ENSG00000135744
87	MTG-11	ENSG00000137478
88	MTG-11	ENSG00000143514
89	MTG-11	ENSG00000144749
90	MTG-11	ENSG00000144909
91	MTG-11	ENSG00000148053
92	MTG-11	ENSG00000148411
93	MTG-11	ENSG00000153208
94	MTG-11	ENSG00000160209
95	MTG-11	ENSG00000164106
96	MTG-11	ENSG00000165732
97	MTG-11	ENSG00000168310
98	MTG-11	ENSG00000168710
99	MTG-11	ENSG00000170370
100	MTG-11	ENSG00000175183
101	MTG-11	ENSG00000189058
102	MTG-11	ENSG00000189221
103	MTG-11	ENSG00000197256
104	MTG-11	ENSG00000197568
105	MTG-11	ENSG00000213366
106	MTG-11	ENSG00000213625
107	MTG-11	ENSG00000214655
108	MTG-11	ENSG00000265972
109	MTG-11	ENSG00000266964
110	PCG-22	ENSG00000026025
111	PCG-22	ENSG00000030582
112	PCG-22	ENSG00000036530
113	PCG-22	ENSG00000037042
114	PCG-22	ENSG00000070444
115	PCG-22	ENSG00000087086
116	PCG-22	ENSG00000090382
117	PCG-22	ENSG00000100292
118	PCG-22	ENSG00000102531
119	PCG-22	ENSG00000106772
120	PCG-22	ENSG00000111276
121	PCG-22	ENSG00000112245
122	PCG-22	ENSG00000117984
123	PCG-22	ENSG00000118181
124	PCG-22	ENSG00000120708
125	PCG-22	ENSG00000130066
126	PCG-22	ENSG00000130208
127	PCG-22	ENSG00000135678
128	PCG-22	ENSG00000136235
129	PCG-22	ENSG00000138363
130	PCG-22	ENSG00000145022
131	PCG-22	ENSG00000149179
132	PCG-22	ENSG00000155307
133	PCG-22	ENSG00000155465
134	PCG-22	ENSG00000158828
135	PCG-22	ENSG00000164111
136	PCG-22	ENSG00000164124
137	PCG-22	ENSG00000164733
138	PCG-22	ENSG00000165029
139	PCG-22	ENSG00000166377
140	PCG-22	ENSG00000167964
141	PCG-22	ENSG00000168066
142	PCG-22	ENSG00000168610
143	PCG-22	ENSG00000173391
144	PCG-22	ENSG00000175602
145	PCG-22	ENSG00000178209
146	PCG-22	ENSG00000181222
147	PCG-22	ENSG00000184916
148	PCG-22	ENSG00000188404
149	PCG-22	ENSG00000197405
150	PCG-22	ENSG00000198911
151	PCG-22	ENSG00000206486
152	PCG-22	ENSG00000242247
153	PCG-22	ENSG00000259207
154	PCG-22	ENSG00000262607
155	PG-9	ENSG00000007372
156	PG-9	ENSG00000010327
157	PG-9	ENSG00000012223
158	PG-9	ENSG00000026508
159	PG-9	ENSG00000064886
160	PG-9	ENSG00000065911
161	PG-9	ENSG00000065978
162	PG-9	ENSG00000068878
163	PG-9	ENSG00000069974
164	PG-9	ENSG00000073756
165	PG-9	ENSG00000092010
166	PG-9	ENSG00000101298
167	PG-9	ENSG00000105063
168	PG-9	ENSG00000105939
169	PG-9	ENSG00000106443
170	PG-9	ENSG00000108679
171	PG-9	ENSG00000111596
172	PG-9	ENSG00000112493
173	PG-9	ENSG00000112715
174	PG-9	ENSG00000115415
175	PG-9	ENSG00000115816
176	PG-9	ENSG00000117228
177	PG-9	ENSG00000119917
178	PG-9	ENSG00000120690
179	PG-9	ENSG00000120708
180	PG-9	ENSG00000120738
181	PG-9	ENSG00000122884
182	PG-9	ENSG00000125952
183	PG-9	ENSG00000126767
184	PG-9	ENSG00000130429
185	PG-9	ENSG00000131097
186	PG-9	ENSG00000131979
187	PG-9	ENSG00000133321
188	PG-9	ENSG00000135625
189	PG-9	ENSG00000135749
190	PG-9	ENSG00000136026
191	PG-9	ENSG00000136436
192	PG-9	ENSG00000136448
193	PG-9	ENSG00000137403
194	PG-9	ENSG00000137959
195	PG-9	ENSG00000138642
196	PG-9	ENSG00000138755
197	PG-9	ENSG00000139318
198	PG-9	ENSG00000140105
199	PG-9	ENSG00000142227
200	PG-9	ENSG00000143815
201	PG-9	ENSG00000146425
202	PG-9	ENSG00000147454
203	PG-9	ENSG00000149131
204	PG-9	ENSG00000153250
205	PG-9	ENSG00000155660
206	PG-9	ENSG00000159403
207	PG-9	ENSG00000162645
208	PG-9	ENSG00000163132
209	PG-9	ENSG00000163565
210	PG-9	ENSG00000164111
211	PG-9	ENSG00000164941
212	PG-9	ENSG00000166741
213	PG-9	ENSG00000169100
214	PG-9	ENSG00000169306
215	PG-9	ENSG00000172493
216	PG-9	ENSG00000173221
217	PG-9	ENSG00000174021
218	PG-9	ENSG00000175567
219	PG-9	ENSG00000175938
220	PG-9	ENSG00000176046
221	PG-9	ENSG00000176953
222	PG-9	ENSG00000177426
223	PG-9	ENSG00000177479
224	PG-9	ENSG00000179833
225	PG-9	ENSG00000180573
226	PG-9	ENSG00000182326
227	PG-9	ENSG00000184678
228	PG-9	ENSG00000185745
229	PG-9	ENSG00000185885
230	PG-9	ENSG00000186470
231	PG-9	ENSG00000186529
232	PG-9	ENSG00000187608
233	PG-9	ENSG00000187837
234	PG-9	ENSG00000188313
235	PG-9	ENSG00000188404
236	PG-9	ENSG00000197323
237	PG-9	ENSG00000197324
238	PG-9	ENSG00000197405
239	PG-9	ENSG00000197747
240	PG-9	ENSG00000198576
241	PG-9	ENSG00000198900
242	PG-9	ENSG00000204130
243	PG-9	ENSG00000205220
244	PG-9	ENSG00000206450
245	PG-9	ENSG00000213928
246	PG-9	ENSG00000227357
247	PG-9	ENSG00000228284
248	PG-9	ENSG00000230413
249	PG-9	ENSG00000244754
250	PG-9	ENSG00000257267
251	PG-9	ENSG00000275214
252	PG-9	ENSG00000275395
253	PUT-8	ENSG00000012223
254	PUT-8	ENSG00000034510
255	PUT-8	ENSG00000055332
256	PUT-8	ENSG00000064886
257	PUT-8	ENSG00000067836
258	PUT-8	ENSG00000089127
259	PUT-8	ENSG00000100600
260	PUT-8	ENSG00000102879
261	PUT-8	ENSG00000104805
262	PUT-8	ENSG00000105379
263	PUT-8	ENSG00000105402
264	PUT-8	ENSG00000109107
265	PUT-8	ENSG00000109775
266	PUT-8	ENSG00000110218
267	PUT-8	ENSG00000112493
268	PUT-8	ENSG00000115415
269	PUT-8	ENSG00000117115
270	PUT-8	ENSG00000117228
271	PUT-8	ENSG00000119917
272	PUT-8	ENSG00000123609
273	PUT-8	ENSG00000125347
274	PUT-8	ENSG00000126709
275	PUT-8	ENSG00000127884
276	PUT-8	ENSG00000130303
277	PUT-8	ENSG00000130813
278	PUT-8	ENSG00000131979
279	PUT-8	ENSG00000134321
280	PUT-8	ENSG00000137403
281	PUT-8	ENSG00000137959
282	PUT-8	ENSG00000137965
283	PUT-8	ENSG00000138413
284	PUT-8	ENSG00000138755
285	PUT-8	ENSG00000139679
286	PUT-8	ENSG00000140105
287	PUT-8	ENSG00000146859
288	PUT-8	ENSG00000156587
289	PUT-8	ENSG00000157601
290	PUT-8	ENSG00000159176
291	PUT-8	ENSG00000159840
292	PUT-8	ENSG00000160932
293	PUT-8	ENSG00000162645
294	PUT-8	ENSG00000163069
295	PUT-8	ENSG00000163131
296	PUT-8	ENSG00000164089
297	PUT-8	ENSG00000165475
298	PUT-8	ENSG00000166033
299	PUT-8	ENSG00000168329
300	PUT-8	ENSG00000168899
301	PUT-8	ENSG00000169306
302	PUT-8	ENSG00000169862
303	PUT-8	ENSG00000175575
304	PUT-8	ENSG00000177885
305	PUT-8	ENSG00000180834
306	PUT-8	ENSG00000182199
307	PUT-8	ENSG00000185745
308	PUT-8	ENSG00000186470
309	PUT-8	ENSG00000187608
310	PUT-8	ENSG00000189337
311	PUT-8	ENSG00000196141
312	PUT-8	ENSG00000197747
313	PUT-8	ENSG00000205220
314	PUT-8	ENSG00000206450
315	PUT-8	ENSG00000206452
316	PUT-8	ENSG00000224320
317	PUT-8	ENSG00000230413
318	PUT-8	ENSG00000233904
319	PUT-8	ENSG00000234289
320	PUT-8	ENSG00000237710
321	PUT-8	ENSG00000239836
322	PUT-8	ENSG00000241394
323	PUT-8	ENSG00000274233
324	PUT-8	ENSG00000275214
325	PUT-12	ENSG00000039560
326	PUT-12	ENSG00000041982
327	PUT-12	ENSG00000073578
328	PUT-12	ENSG00000076555
329	PUT-12	ENSG00000084207
330	PUT-12	ENSG00000087258
331	PUT-12	ENSG00000088179
332	PUT-12	ENSG00000091664
333	PUT-12	ENSG00000099219
334	PUT-12	ENSG00000100285
335	PUT-12	ENSG00000100362
336	PUT-12	ENSG00000100380
337	PUT-12	ENSG00000101224
338	PUT-12	ENSG00000101333
339	PUT-12	ENSG00000101367
340	PUT-12	ENSG00000101955
341	PUT-12	ENSG00000104341
342	PUT-12	ENSG00000104763
343	PUT-12	ENSG00000108179
344	PUT-12	ENSG00000112419
345	PUT-12	ENSG00000114115
346	PUT-12	ENSG00000118271
347	PUT-12	ENSG00000118515
348	PUT-12	ENSG00000118523
349	PUT-12	ENSG00000119139
350	PUT-12	ENSG00000132386
351	PUT-12	ENSG00000132463
352	PUT-12	ENSG00000132561
353	PUT-12	ENSG00000134285
354	PUT-12	ENSG00000134779
355	PUT-12	ENSG00000136235
356	PUT-12	ENSG00000142657
357	PUT-12	ENSG00000143333
358	PUT-12	ENSG00000143797
359	PUT-12	ENSG00000149084
360	PUT-12	ENSG00000150347
361	PUT-12	ENSG00000151092
362	PUT-12	ENSG00000152822
363	PUT-12	ENSG00000157404
364	PUT-12	ENSG00000164039
365	PUT-12	ENSG00000168575
366	PUT-12	ENSG00000184500
367	PUT-12	ENSG00000232656
368	PUT-12	ENSG00000272398
369	SPL-13	ENSG00000006625
370	SPL-13	ENSG00000033327
371	SPL-13	ENSG00000033627
372	SPL-13	ENSG00000036530
373	SPL-13	ENSG00000038427
374	SPL-13	ENSG00000059915
375	SPL-13	ENSG00000060237
376	SPL-13	ENSG00000064651
377	SPL-13	ENSG00000064787
378	SPL-13	ENSG00000066294
379	SPL-13	ENSG00000068971
380	SPL-13	ENSG00000075539
381	SPL-13	ENSG00000092096
382	SPL-13	ENSG00000099814
383	SPL-13	ENSG00000099817
384	SPL-13	ENSG00000101210
385	SPL-13	ENSG00000102003
386	SPL-13	ENSG00000105649
387	SPL-13	ENSG00000107281
388	SPL-13	ENSG00000114423
389	SPL-13	ENSG00000115266
390	SPL-13	ENSG00000116649
391	SPL-13	ENSG00000117543
392	SPL-13	ENSG00000119383
393	SPL-13	ENSG00000119950
394	SPL-13	ENSG00000123700
395	SPL-13	ENSG00000124702
396	SPL-13	ENSG00000126934
397	SPL-13	ENSG00000129422
398	SPL-13	ENSG00000129538
399	SPL-13	ENSG00000129657
400	SPL-13	ENSG00000129990
401	SPL-13	ENSG00000134287
402	SPL-13	ENSG00000141404
403	SPL-13	ENSG00000146122
404	SPL-13	ENSG00000157005
405	SPL-13	ENSG00000160932
406	SPL-13	ENSG00000162706
407	SPL-13	ENSG00000162975
408	SPL-13	ENSG00000164111
409	SPL-13	ENSG00000166165
410	SPL-13	ENSG00000167965
411	SPL-13	ENSG00000168314
412	SPL-13	ENSG00000173267
413	SPL-13	ENSG00000173898
414	SPL-13	ENSG00000175416
415	SPL-13	ENSG00000175602
416	SPL-13	ENSG00000181722
417	SPL-13	ENSG00000184524
418	SPL-13	ENSG00000185359
419	SPL-13	ENSG00000197971
420	SPL-13	ENSG00000198910
421	SPL-13	ENSG00000229807
422	SPL-13	ENSG00000250510
423	SPL-13	ENSG00000254901
424	SPL-13	ENSG00000265972
425	SPL-13	ENSG00000274488
426	STG-13	ENSG00000044524
427	STG-13	ENSG00000058866
428	STG-13	ENSG00000059691
429	STG-13	ENSG00000066294
430	STG-13	ENSG00000072518
431	STG-13	ENSG00000088986
432	STG-13	ENSG00000090339
433	STG-13	ENSG00000102580
434	STG-13	ENSG00000102908
435	STG-13	ENSG00000107864
436	STG-13	ENSG00000108924
437	STG-13	ENSG00000109906
438	STG-13	ENSG00000117475
439	STG-13	ENSG00000118596
440	STG-13	ENSG00000119640
441	STG-13	ENSG00000122756
442	STG-13	ENSG00000123561
443	STG-13	ENSG00000124134
444	STG-13	ENSG00000126705
445	STG-13	ENSG00000129559
446	STG-13	ENSG00000130294
447	STG-13	ENSG00000130522
448	STG-13	ENSG00000133243
449	STG-13	ENSG00000151247
450	STG-13	ENSG00000158458
451	STG-13	ENSG00000158481
452	STG-13	ENSG00000162512
453	STG-13	ENSG00000162735
454	STG-13	ENSG00000170075
455	STG-13	ENSG00000171444
456	STG-13	ENSG00000172869
457	STG-13	ENSG00000173905
458	STG-13	ENSG00000175104
459	STG-13	ENSG00000183741
460	STG-13	ENSG00000184258
461	STG-13	ENSG00000198898
