# Supplementary material for: Preservation Analysis on Spatiotemporal Specific Co-expression Networks Suggests the Immunopathogenesis of Alzheimer’s Disease
Source: Front Aging Neurosci. 2021 Sep 3;13:727928. doi: 10.3389/fnagi.2021.727928 (PMC8446362; doi:10.3389/fnagi.2021.727928)
Supplement: Supplementary file 2 [file Table_2.XLSX]

## Sheet: Table_S2
Table_S2. Meta-analysis resluts in MTG (genes with FDR<0.05).
ID	pval	fdr_pval	FC_mean	FC_GSE132903	FC_MTG5281_all	FC_MTG84422	Gene_Name
GEM	2.53298e-09	2.78679e-05	0.213376	0.0901608	0.309206	0.240761	GTP binding protein overexpressed in skeletal muscle
CXCL12	1.42956e-07	0.000563376	0.178738	-0.0174652	0.411993	0.141687	C-X-C motif chemokine ligand 12
TRIL	1.5362e-07	0.000563376	0.15535	0.0370676	0.238152	0.190831	TLR4 interactor with leucine rich repeats
TIMM10B	2.771e-07	0.000757648	-0.0990671	0.0303894	-0.235707	-0.091884	translocase of inner mitochondrial membrane 10B
ZNF266	3.44323e-07	0.000757648	-0.0108653	0.0386637	-0.187874	0.116615	zinc finger protein 266
KCNIP1	8.12876e-07	0.00141	-0.238343	-0.0682643	-0.562103	-0.0846621	potassium voltage-gated channel interacting protein 1
PPP1R3C	8.9711e-07	0.00141	0.344212	0.0367248	0.894856	0.101054	protein phosphatase 1 regulatory subunit 3C
ZNF532	1.18337e-06	0.00162742	-0.00804689	0.0374135	-0.195	0.133446	zinc finger protein 532
ACSBG1	1.68866e-06	0.0020643	0.13141	0.0499188	0.218881	0.12543	acyl-CoA synthetase bubblegum family member 1
RPH3A	2.63046e-06	0.00289403	-0.225494	-0.0572862	-0.36146	-0.257736	rabphilin 3A
ZBBX	4.1948e-06	0.00403307	-0.199929	-0.0187865	-0.505539	-0.0754609	zinc finger B-box domain containing
GAS1	4.39891e-06	0.00403307	-0.234336	0.0218785	-0.817613	0.0927258	growth arrest specific 1
WWC1	4.89984e-06	0.00414677	-0.264795	0.0768093	-0.984712	0.113518	WW and C2 domain containing 1
ADAM17	6.46823e-06	0.00457623	-0.297027	0.0989552	-0.89221	-0.0978253	ADAM metallopeptidase domain 17
NEFH	6.6076e-06	0.00457623	-0.217447	-0.06463	-0.352272	-0.235439	neurofilament heavy
MYOT	6.65512e-06	0.00457623	0.207907	0.117229	0.298568	0.207925	myotilin
NME4	9.12992e-06	0.0054372	0.121884	0.0288769	0.251738	0.085036	NME/NM23 nucleoside diphosphate kinase 4
POU3F2	9.4794e-06	0.0054372	0.184391	0.0664697	0.40262	0.0840828	POU class 3 homeobox 2
DUSP6	9.85044e-06	0.0054372	-0.285651	-0.0260768	-0.668317	-0.162558	dual specificity phosphatase 6
SLCO3A1	1.01007e-05	0.0054372	0.266696	0.157299	0.491256	0.151531	solute carrier organic anion transporter family member 3A1
CSPG4	1.03782e-05	0.0054372	0.201442	0.0925885	0.422544	0.0891923	chondroitin sulfate proteoglycan 4
NOTCH1	1.14044e-05	0.00570323	-0.129827	0.108422	-0.589851	0.0919472	notch 1
NAGLU	1.38936e-05	0.00664599	-0.168211	0.0507143	-0.644653	0.0893042	N-acetyl-alpha-glucosaminidase
INPPL1	1.57662e-05	0.00708303	0.150771	0.111911	0.259679	0.0807225	inositol polyphosphate phosphatase like 1
PALLD	1.60949e-05	0.00708303	-0.16189	0.0686032	-0.77028	0.216008	palladin, cytoskeletal associated protein
STYK1	1.94457e-05	0.00822852	-0.110361	-0.0242879	-0.198084	-0.108712	serine/threonine/tyrosine kinase 1
PCSK1	2.21254e-05	0.00876739	-0.436178	-0.180066	-0.928993	-0.199476	proprotein convertase subtilisin/kexin type 1
DDO	2.23129e-05	0.00876739	-0.119505	-0.00950789	-0.429435	0.0804271	D-aspartate oxidase
ZCCHC14	2.38524e-05	0.0090491	-0.0964032	0.0365406	-0.456602	0.130852	zinc finger CCHC-type containing 14
EIF2S1	2.52843e-05	0.00927258	-0.125851	-0.0311209	-0.207616	-0.138816	eukaryotic translation initiation factor 2 subunit alpha
KCNV1	2.88802e-05	0.00986322	-0.291133	-0.118227	-0.588883	-0.166289	potassium voltage-gated channel modifier subfamily V member 1
FRZB	2.91922e-05	0.00986322	-0.0788614	0.0520249	-0.439479	0.15087	frizzled related protein
COL1A2	2.95843e-05	0.00986322	0.201008	0.0368421	0.468226	0.097956	collagen type I alpha 2 chain
NEK7	3.23322e-05	0.0103026	0.151428	0.0800531	0.280537	0.0936929	NIMA related kinase 7
CPQ	3.27799e-05	0.0103026	0.23446	0.0519055	0.563723	0.0877525	carboxypeptidase Q
ROBO3	3.39709e-05	0.0103026	0.199295	0.0477562	0.482314	0.0678148	roundabout guidance receptor 3
XPC	3.54188e-05	0.0103026	-0.00313211	0.0354251	-0.107902	0.0630806	XPC complex subunit, DNA damage recognition and repair factor
TMEM43	3.55842e-05	0.0103026	-0.24837	0.0222743	-0.857026	0.0896425	transmembrane protein 43
NKX2-2	3.87641e-05	0.0109355	0.293071	0.0705017	0.651105	0.157607	NK2 homeobox 2
PRDX6	4.35415e-05	0.0117833	0.105243	0.0366606	0.197389	0.0816792	peroxiredoxin 6
IQGAP1	4.39114e-05	0.0117833	0.119348	0.0467769	0.212585	0.0986824	IQ motif containing GTPase activating protein 1
ID3	4.67499e-05	0.0122462	0.294414	0.0771751	0.664285	0.141782	inhibitor of DNA binding 3, HLH protein
SLC6A12	4.84909e-05	0.0124069	0.233869	0.136907	0.334983	0.229717	solute carrier family 6 member 12
ZNF212	5.41915e-05	0.0131618	-0.0263381	0.0325917	-0.156369	0.0447629	zinc finger protein 212
YAP1	5.47455e-05	0.0131618	0.205914	0.0496649	0.496338	0.0717374	Yes associated protein 1
FAM13C	5.50303e-05	0.0131618	-0.200751	0.0384844	-0.553365	-0.0873732	family with sequence similarity 13 member C
RBPJL	5.77309e-05	0.0134675	-0.164124	-0.0167406	-0.541673	0.0660419	recombination signal binding protein for immunoglobulin kappa J region like
AMOTL2	6.0499e-05	0.0134675	0.122505	0.0312851	0.248807	0.0874229	angiomotin like 2
MED8	6.07502e-05	0.0134675	-0.276849	-0.0131344	-0.747375	-0.0700388	mediator complex subunit 8
ABL1	6.17933e-05	0.0134675	0.126814	0.0812895	0.148404	0.15075	ABL proto-oncogene 1, non-receptor tyrosine kinase
CNTNAP1	6.34032e-05	0.0134675	-0.0753821	-0.0305444	-0.116637	-0.0789646	contactin associated protein 1
LRP10	6.3653e-05	0.0134675	0.291485	0.065521	0.723427	0.0855067	LDL receptor related protein 10
NR2E1	6.91175e-05	0.0143477	0.106323	0.037336	0.180481	0.101152	nuclear receptor subfamily 2 group E member 1
TNS3	7.46741e-05	0.0152142	-0.098177	0.0795489	-0.475853	0.101774	tensin 3
RNF130	8.08099e-05	0.0161649	-0.126964	0.0649453	-0.541348	0.09551	ring finger protein 130
WWC3	8.78254e-05	0.0170307	0.102813	0.0640702	0.132563	0.111805	WWC family member 3
SLC44A1	8.92068e-05	0.0170307	0.212424	0.0587642	0.477121	0.101387	solute carrier family 44 member 1
FBXL7	8.9782e-05	0.0170307	0.093211	0.0569737	0.122423	0.100237	F-box and leucine rich repeat protein 7
MFAP4	9.68701e-05	0.0177091	-0.0999775	0.0228798	-0.38948	0.0666679	microfibril associated protein 4
SNX29P2	9.68834e-05	0.0177091	-0.144453	0.11489	-0.460671	-0.0875788	sorting nexin 29 pseudogene 2
VASH1	9.81874e-05	0.0177091	-0.167765	0.0658425	-0.662972	0.0938335	vasohibin 1
CUX2	0.000103135	0.0181101	0.0616973	-0.0350712	0.381525	-0.161361	cut like homeobox 2
KCNJ5	0.00010429	0.0181101	-0.325978	0.0151098	-1.0648	0.0717597	potassium voltage-gated channel subfamily J member 5
KIAA0930	0.000107294	0.0181101	0.0986025	0.0476026	0.122938	0.125266	KIAA0930
ROCK1	0.000107822	0.0181101	-0.291436	0.0225659	-0.96525	0.0683748	Rho associated coiled-coil containing protein kinase 1
MYH11	0.000108641	0.0181101	0.261002	0.0814794	0.490454	0.211071	myosin heavy chain 11
ADIRF	0.00011419	0.0187511	0.144838	0.0620541	0.220425	0.152035	adipogenesis regulatory factor
DPYSL3	0.000116028	0.0187727	-0.249134	0.0411221	-0.876014	0.0874894	dihydropyrimidinase like 3
ATAD2B	0.000122984	0.018782	-0.220387	0.0258768	-0.771962	0.0849235	ATPase family, AAA domain containing 2B
ACTN2	0.000123636	0.018782	-0.299695	-0.0704526	-0.75229	-0.0763421	actinin alpha 2
EYA2	0.000124245	0.018782	0.207219	-0.0150836	0.554253	0.0824864	EYA transcriptional coactivator and phosphatase 2
ZHX2	0.000126001	0.018782	0.216586	0.0944777	0.48222	0.073061	zinc fingers and homeoboxes 2
UNC5B	0.000127291	0.018782	0.184101	0.0264213	0.469945	0.0559377	unc-5 netrin receptor B
PDGFRL	0.000127392	0.018782	-0.101775	0.00984843	-0.421817	0.106644	platelet derived growth factor receptor like
TGFBR2	0.000128036	0.018782	-0.227501	0.0313952	-0.80057	0.0866729	transforming growth factor beta receptor 2
COPZ2	0.000130439	0.0188355	0.157246	0.0254073	0.386353	0.059977	coatomer protein complex subunit zeta 2
C10orf88	0.000131824	0.0188355	-0.145536	-0.0405105	-0.326106	-0.0699905	chromosome 10 open reading frame 88
TBC1D9B	0.000138151	0.0190544	-0.00587347	0.0391213	-0.108846	0.0521045	TBC1 domain family member 9B
PRKCH	0.000138403	0.0190544	-0.257772	0.0404743	-0.895999	0.0822079	protein kinase C eta
HOPX	0.000140112	0.0190544	-0.358343	-0.123966	-0.830485	-0.12058	HOP homeobox
CARTPT	0.000140284	0.0190544	-0.185182	-0.0615105	-0.396331	-0.0977037	CART prepropeptide
REEP4	0.000145482	0.0195194	0.0619496	-0.0209861	0.274318	-0.0674828	receptor accessory protein 4
ASCL1	0.000150064	0.0198916	-0.068278	0.076321	-0.443492	0.162337	achaete-scute family bHLH transcription factor 1
GTF2E1	0.000163064	0.0213575	-0.0312746	-0.0263693	-0.1236	0.0561459	general transcription factor IIE subunit 1
CENPM	0.000166835	0.0215943	-0.166539	-0.0209571	-0.550339	0.0716784	centromere protein M
AZI2	0.000168917	0.0216096	-0.275561	0.0122154	-0.760322	-0.0785766	5-azacytidine induced 2
TMEM151B	0.000181146	0.0229077	-0.212993	-0.0421725	-0.508556	-0.0882516	transmembrane protein 151B
GAD1	0.000187037	0.0233434	-0.458301	-0.14765	-0.985301	-0.241952	glutamate decarboxylase 1
BAZ2B	0.000188835	0.0233434	0.0904187	0.0516511	0.144331	0.0752735	bromodomain adjacent to zinc finger domain 2B
CERS2	0.000199348	0.0243691	0.0850223	0.0614497	0.0933906	0.100227	ceramide synthase 2
MRPL44	0.000207536	0.0248522	-0.229659	-0.0298163	-0.526849	-0.132311	mitochondrial ribosomal protein L44
GFAP	0.000207817	0.0248522	0.244762	0.12963	0.560682	0.0439739	glial fibrillary acidic protein
AXL	0.000210807	0.0249387	0.163823	0.0778543	0.309434	0.104179	AXL receptor tyrosine kinase
LPXN	0.000221076	0.0254815	0.131152	0.0133304	0.308362	0.0717622	leupaxin
PDCD6	0.000221232	0.0254815	0.131723	-0.0529796	0.362145	0.0860055	programmed cell death 6
PDE6A	0.000223484	0.0254815	-0.240982	-0.00407759	-0.655041	-0.0638269	phosphodiesterase 6A
SLC7A11	0.000226258	0.0254815	-0.17071	0.00575161	-0.633369	0.115487	solute carrier family 7 member 11
SLC7A8	0.000226976	0.0254815	-0.313422	-0.0205155	-0.843143	-0.0766062	solute carrier family 7 member 8
COLEC12	0.000235918	0.0262179	0.184311	0.0395595	0.412748	0.100625	collectin subfamily member 12
FH	0.00024168	0.0265896	-0.683065	-0.0570883	-1.91694	-0.0751701	fumarate hydratase
MMP19	0.000245921	0.0267432	-0.472094	-0.0139611	-1.4823	0.0799772	matrix metallopeptidase 19
DBI	0.000247938	0.0267432	0.0790794	0.0405594	0.147961	0.0487175	diazepam binding inhibitor, acyl-CoA binding protein
COL5A2	0.000261374	0.0279188	-0.212926	-0.0779308	-0.421216	-0.13963	collagen type V alpha 2 chain
MYEF2	0.000267964	0.0283475	-0.258405	0.00896337	-0.69449	-0.0896899	myelin expression factor 2
KIAA0408	0.000272567	0.0285598	-0.215959	0.0280102	-0.582073	-0.0938151	KIAA0408
SLC25A37	0.000278435	0.0288995	-0.249954	0.0345314	-0.679953	-0.104442	solute carrier family 25 member 37
NEUROD1	0.000283686	0.0291693	-0.161243	-0.00969875	-0.395633	-0.0783956	neuronal differentiation 1
FOXC1	0.000288068	0.0293456	0.245663	0.122376	0.536106	0.0785073	forkhead box C1
PDGFC	0.000291534	0.0294262	-0.149225	0.0233073	-0.583559	0.112576	platelet derived growth factor C
TBL1X	0.000298286	0.029528	0.236519	0.0970039	0.509775	0.102778	transducin beta like 1 X-linked
ETV2	0.000300454	0.029528	-0.101876	0.0219224	-0.390551	0.0630006	ETS variant 2
MYOM1	0.000300594	0.029528	0.198022	0.0764032	0.44577	0.0718919	myomesin 1
SUN2	0.000306109	0.0298037	0.0788293	0.0551673	0.118796	0.0625245	Sad1 and UNC84 domain containing 2
FIP1L1	0.000331453	0.0319881	-0.23841	0.0275471	-0.813387	0.0706099	factor interacting with PAPOLA and CPSF1
GJA4	0.000349453	0.0334321	0.291697	0.0684819	0.728135	0.0784745	gap junction protein alpha 4
LIPA	0.00036237	0.0343689	-0.0226722	-0.0272806	-0.149877	0.109141	lipase A, lysosomal acid type
ERAP2	0.000368992	0.0344581	-0.460694	0.0197379	-1.47553	0.0737095	endoplasmic reticulum aminopeptidase 2
ARHGEF3	0.000371898	0.0344581	-0.113489	-0.0683731	-0.171872	-0.10022	Rho guanine nucleotide exchange factor 3
MKRN2	0.000372706	0.0344581	-0.159437	-0.0288171	-0.506744	0.0572489	makorin ring finger protein 2
TAF4	0.000390136	0.0350843	-0.113112	0.040574	-0.46406	0.0841515	TATA-box binding protein associated factor 4
BCL2	0.000393066	0.0350843	-0.172465	0.0491792	-0.672671	0.106098	BCL2, apoptosis regulator
TRIP6	0.000396668	0.0350843	0.120099	0.0745115	0.226851	0.0589342	thyroid hormone receptor interactor 6
PNPLA4	0.000397592	0.0350843	-0.105188	-0.0309912	-0.352956	0.068382	patatin like phospholipase domain containing 4
ZNF26	0.000401477	0.0350843	-0.338018	-0.00957351	-1.06938	0.0648953	zinc finger protein 26
TFF2	0.000403044	0.0350843	-0.148222	-0.00658649	-0.515817	0.0777362	trefoil factor 2
HTR4	0.000403892	0.0350843	-0.184697	-0.0447964	-0.437956	-0.0713399	5-hydroxytryptamine receptor 4
DARS	0.000409346	0.0350843	0.0917101	0.0142752	0.187333	0.0735225	aspartyl-tRNA synthetase
ZNF221	0.000410542	0.0350843	-0.140449	-0.00349929	-0.476548	0.0587018	zinc finger protein 221
SMOX	0.000412621	0.0350843	-0.0649412	0.0612189	-0.35632	0.100278	spermine oxidase
ALPI	0.000419597	0.0350843	-0.121571	-0.0401641	-0.424191	0.099643	alkaline phosphatase, intestinal
METTL10	0.000422397	0.0350843	-0.0943656	-0.0085008	-0.322666	0.04807	NA
EIF3F	0.000428447	0.0350843	-0.287867	-0.0138264	-0.93494	0.0851654	eukaryotic translation initiation factor 3 subunit F
MYO10	0.00043536	0.0350843	0.360397	0.051473	0.949569	0.0801484	myosin X
GARS	0.000436397	0.0350843	-0.108099	-0.0431603	-0.223901	-0.0572367	glycyl-tRNA synthetase
TRIP10	0.000437917	0.0350843	0.124756	0.0653737	0.234977	0.0739156	thyroid hormone receptor interactor 10
DDX56	0.000439119	0.0350843	0.102974	0.0264781	0.218561	0.0638839	DEAD-box helicase 56
HECTD3	0.000440355	0.0350843	-0.0352534	0.0232553	-0.179395	0.0503798	HECT domain E3 ubiquitin protein ligase 3
LSR	0.000441983	0.0350843	0.135119	0.0150403	0.33541	0.0549058	lipolysis stimulated lipoprotein receptor
ZNF516	0.000443531	0.0350843	0.18201	0.0176783	0.448434	0.079917	zinc finger protein 516
RNASE4	0.000447495	0.0350843	-0.140881	0.0315159	-0.543595	0.0894359	ribonuclease A family member 4
HSD17B14	0.000450342	0.0350843	0.0894626	0.025139	0.186278	0.0569705	hydroxysteroid 17-beta dehydrogenase 14
WWTR1	0.000454832	0.0350843	0.191156	0.010868	0.442133	0.120467	WW domain containing transcription regulator 1
PCP4	0.000456014	0.0350843	-0.131832	-0.0516817	-0.226839	-0.116976	Purkinje cell protein 4
ERBB3	0.000460945	0.0351685	-0.103907	0.0495694	-0.486658	0.125369	erb-b2 receptor tyrosine kinase 3
NUP62	0.0004635	0.0351685	-0.282317	-0.0107332	-0.776956	-0.0592622	nucleoporin 62
HEG1	0.000473867	0.0353827	0.151759	0.0248288	0.328421	0.102027	heart development protein with EGF like domains 1
CACNG4	0.000474244	0.0353827	-0.277342	0.00984702	-0.791097	-0.0507764	calcium voltage-gated channel auxiliary subunit gamma 4
PIDD1	0.000475971	0.0353827	0.189909	0.0749093	0.412326	0.082493	p53-induced death domain protein 1
ARL1	0.000480074	0.0354482	-0.185875	-0.0562925	-0.409626	-0.0917058	ADP ribosylation factor like GTPase 1
GNAT1	0.000491371	0.0358892	-0.319905	-0.0553826	-0.971276	0.0669426	G protein subunit alpha transducin 1
HBP1	0.000492571	0.0358892	-0.122308	0.0748104	-0.56756	0.125827	HMG-box transcription factor 1
SERGEF	0.000502795	0.0361853	-0.170977	0.0141997	-0.591699	0.0645687	secretion regulating guanine nucleotide exchange factor
ARHGEF10L	0.000503214	0.0361853	0.185201	0.0414358	0.467581	0.0465856	Rho guanine nucleotide exchange factor 10 like
KCNK7	0.000516112	0.0368719	-0.258592	-0.00623826	-0.819981	0.050442	potassium two pore domain channel subfamily K member 7
RPIA	0.000535346	0.0379239	0.0667874	0.0172855	0.0911364	0.0919402	ribose 5-phosphate isomerase A
SEMA3A	0.000537732	0.0379239	-0.628388	-0.0234557	-1.79774	-0.063965	semaphorin 3A
TRAPPC3	0.000546222	0.0382773	-0.077988	0.0251587	-0.345177	0.0860546	trafficking protein particle complex 3
DPEP2	0.000558409	0.0387467	-0.109896	0.0188796	-0.401215	0.0526483	dipeptidase 2
PARD3	0.000561722	0.0387467	-0.11885	0.0264466	-0.475435	0.0924375	par-3 family cell polarity regulator
SLC27A5	0.000567639	0.0387467	-0.108816	0.0267257	-0.407378	0.0542057	solute carrier family 27 member 5
TPM2	0.000570576	0.0387467	-0.194733	0.109887	-0.866937	0.17285	tropomyosin 2
DCN	0.000574118	0.0387467	-0.091888	0.0673209	-0.487385	0.1444	decorin
NUDT21	0.000576297	0.0387467	-0.254627	-0.0873557	-0.527108	-0.149418	nudix hydrolase 21
ACADVL	0.000577572	0.0387467	0.0604092	0.0275738	0.0769596	0.0766941	acyl-CoA dehydrogenase very long chain
STK4	0.000584097	0.0389469	-0.205066	0.0141786	-0.543795	-0.0855814	serine/threonine kinase 4
NACA	0.00059693	0.0395628	-0.0526042	-0.0162146	-0.191974	0.0503761	nascent polypeptide-associated complex alpha subunit
CRIPT	0.000610772	0.0402378	0.0972863	-0.0152088	0.220441	0.0866266	CXXC repeat containing interactor of PDZ3 domain
COLGALT2	0.000615031	0.0402772	-0.00892341	0.037493	-0.162472	0.0982088	collagen beta(1-O)galactosyltransferase 2
ZG16	0.000623902	0.0406164	-0.0907436	0.00646227	-0.349205	0.0705116	zymogen granule protein 16
H6PD	0.000628133	0.0406513	0.183038	0.00678249	0.452819	0.0895136	hexose-6-phosphate dehydrogenase/glucose 1-dehydrogenase
CD8A	0.000661274	0.0422509	-0.12332	-0.0222872	-0.294312	-0.0533609	CD8a molecule
CITED2	0.000663498	0.0422509	-0.315917	-0.0929953	-0.717417	-0.137339	Cbp/p300 interacting transactivator with Glu/Asp rich carboxy-terminal domain 2
TLL2	0.000664903	0.0422509	-0.2678	-0.0485876	-0.690505	-0.064308	tolloid like 2
CHST12	0.000668212	0.0422509	0.138946	0.0779072	0.295029	0.0439004	carbohydrate sulfotransferase 12
CHGB	0.000719876	0.0449602	-0.26577	-0.220527	-0.402978	-0.173805	chromogranin B
SCAMP3	0.000722711	0.0449602	-0.00786622	0.026129	-0.104422	0.0546939	secretory carrier membrane protein 3
RAF1	0.000727461	0.0449602	0.132831	0.0500254	0.299358	0.0491108	Raf-1 proto-oncogene, serine/threonine kinase
PCDHA10	0.0007279	0.0449602	-0.0744564	0.00545114	-0.292797	0.0639765	protocadherin alpha 10
SRSF4	0.000731491	0.0449602	-0.272419	0.0223038	-0.91208	0.0725197	serine and arginine rich splicing factor 4
PLXNB2	0.000739786	0.0450263	-0.156591	0.0665765	-0.60803	0.0716807	plexin B2
ABCC3	0.00074419	0.0450263	-0.155574	0.0147821	-0.55083	0.0693272	ATP binding cassette subfamily C member 3
KRCC1	0.0007489	0.0450263	0.143684	0.0952983	0.247864	0.0878909	lysine rich coiled-coil 1
ZNF281	0.000748938	0.0450263	-0.0750845	0.0274956	-0.170597	-0.0821515	zinc finger protein 281
MAP2	0.00075365	0.0450634	-0.184428	-0.0647594	-0.305612	-0.182914	microtubule associated protein 2
PRCP	0.00079698	0.047168	-0.151295	0.0315374	-0.558159	0.0727357	prolylcarboxypeptidase
LAPTM4A	0.000797423	0.047168	0.0806915	0.0231985	0.175536	0.0433401	lysosomal protein transmembrane 4 alpha
AP4E1	0.000814689	0.0479316	-0.321605	0.0178078	-0.917832	-0.0647921	adaptor related protein complex 4 epsilon 1 subunit
PPP2R5A	0.000822765	0.0481493	-0.243749	0.0235011	-0.805891	0.0511434	protein phosphatase 2 regulatory subunit B'alpha
INA	0.000834708	0.0485897	-0.220658	-0.136182	-0.416517	-0.109275	internexin neuronal intermediate filament protein alpha
SKP2	0.000842316	0.0487488	-0.197856	0.0210723	-0.723135	0.108495	S-phase kinase associated protein 2
TGFB1I1	0.000846349	0.0487488	0.19915	0.065556	0.47356	0.0583346	transforming growth factor beta 1 induced transcript 1
PLAGL1	0.000850734	0.0487488	0.0793093	-0.0326279	0.383205	-0.11265	PLAG1 like zinc finger 1
