# Supplementary material for: Preservation Analysis on Spatiotemporal Specific Co-expression Networks Suggests the Immunopathogenesis of Alzheimer’s Disease
Source: Front Aging Neurosci. 2021 Sep 3;13:727928. doi: 10.3389/fnagi.2021.727928 (PMC8446362; doi:10.3389/fnagi.2021.727928)
Supplement: Supplementary file 3 [file Table_3.XLSX]

## Sheet: Sheet1
Table_S3. Meta-analysis resluts in TC (genes with FDR<0.05).
ID	pval	fdr_pval	FC_mean	FC_GSE131617_GPL5175	FC_TC36980	FC_TC118553	Gene_Name
CRTAP	1.10774e-09	1.64865e-05	0.0716944	0.0374619	0.0321761	0.145445	cartilage associated protein
HOPX	2.27442e-07	0.00169251	-0.0825044	-0.0584249	-0.0481189	-0.140969	HOP homeobox
PLXNB1	3.66801e-07	0.0018197	0.0963069	0.0372187	0.0416682	0.210034	plexin B1
GFOD2	1.96927e-06	0.00732716	-0.0572477	-0.0534827	-0.0408467	-0.0774137	glucose-fructose oxidoreductase domain containing 2
PSMC3	2.74182e-06	0.00810462	-0.0409609	-0.0397354	-0.0361106	-0.0470366	proteasome 26S subunit, ATPase 3
RASL12	3.26733e-06	0.00810462	0.0933569	0.0434881	0.0338628	0.20272	RAS like family 12
WDR74	6.27137e-06	0.0133338	-0.040026	-0.0546419	-0.03361	-0.0318259	WD repeat domain 74
FBXO31	8.26525e-06	0.0151112	-0.0325378	-0.0356125	-0.0209226	-0.0410783	F-box protein 31
DUSP14	9.65732e-06	0.0151112	-0.0697806	-0.064196	-0.0500168	-0.095129	dual specificity phosphatase 14
CSNK1G2	1.01533e-05	0.0151112	-0.031049	-0.0276192	-0.0333081	-0.0322197	casein kinase 1 gamma 2
MARS	1.45437e-05	0.0181142	-0.0319668	-0.0265046	-0.018999	-0.0503967	methionyl-tRNA synthetase
MRPS7	1.57497e-05	0.0181142	0.00247565	-0.0231615	-0.029327	0.0599155	mitochondrial ribosomal protein S7
MED24	1.58224e-05	0.0181142	-0.0525953	-0.0226496	-0.0176165	-0.11752	mediator complex subunit 24
STK24	2.02872e-05	0.021293	-0.03764	-0.0237987	-0.022308	-0.0668132	serine/threonine kinase 24
TSSC1	2.14604e-05	0.021293	-0.0409213	-0.0307577	-0.0340661	-0.05794	NA
GRPEL1	2.80051e-05	0.0242926	-0.0438724	-0.0434029	-0.0225704	-0.0656439	GrpE like 1, mitochondrial
NPNT	3.07974e-05	0.0242926	0.0133356	0.0461	0.071139	-0.0772323	nephronectin
ACSBG1	3.09358e-05	0.0242926	0.0605215	0.0520484	0.0456264	0.0838896	acyl-CoA synthetase bubblegum family member 1
SCG2	3.11035e-05	0.0242926	-0.10748	-0.08427	-0.092451	-0.145719	secretogranin II
SSPN	3.26447e-05	0.0242926	0.0733951	0.0506442	0.07214	0.097401	sarcospan
EDF1	3.52821e-05	0.0248351	-0.0346156	-0.0495939	-0.0160774	-0.0381754	endothelial differentiation related factor 1
CDYL2	3.69634e-05	0.0248351	-0.0373047	-0.0241799	-0.020639	-0.0670952	chromodomain Y like 2
CASC3	3.83798e-05	0.0248351	0.0311263	0.0210459	0.0147054	0.0576276	cancer susceptibility 3
GIMAP2	4.40311e-05	0.0260101	-0.0360869	-0.0635195	0.0665287	-0.11127	GTPase, IMAP family member 2
TNS1	4.634e-05	0.0260101	0.0478273	0.0396404	0.0333578	0.0704838	tensin 1
MAD2L1BP	4.64726e-05	0.0260101	0.0295526	-0.0454906	-0.0287934	0.162942	MAD2L1 binding protein
CLTA	4.78063e-05	0.0260101	-0.0575024	-0.0402977	-0.0167929	-0.115416	clathrin light chain A
ANTXR1	4.89339e-05	0.0260101	0.063613	0.0476794	0.0645506	0.078609	anthrax toxin receptor 1
CREB3	5.44428e-05	0.0270963	-0.0417414	-0.0244411	-0.0340087	-0.0667745	cAMP responsive element binding protein 3
FAM63A	5.51241e-05	0.0270963	-0.00556937	0.0346753	0.0316428	-0.0830262	NA
CD52	5.64393e-05	0.0270963	-0.00483357	-0.0758548	-0.0421185	0.103473	CD52 molecule
MED31	6.95957e-05	0.0323685	-0.0563893	-0.0449416	-0.0432539	-0.0809723	mediator complex subunit 31
MID1IP1	7.46724e-05	0.0336773	0.0674101	0.035748	0.0293546	0.137128	MID1 interacting protein 1
ORMDL2	7.90351e-05	0.0345964	0.0277598	-0.0364658	0.0264478	0.0932975	ORMDL sphingolipid biosynthesis regulator 2
CDC6	8.48895e-05	0.0351496	0.0186565	-0.0658214	-0.0498762	0.171667	cell division cycle 6
SLC25A18	8.71963e-05	0.0351496	0.0606813	0.0374723	0.0599147	0.0846568	solute carrier family 25 member 18
COL21A1	9.04983e-05	0.0351496	-0.0119489	0.0462965	0.0298712	-0.112014	collagen type XXI alpha 1 chain
TRPV2	9.2196e-05	0.0351496	0.0195607	-0.0286144	-0.0251489	0.112445	transient receptor potential cation channel subfamily V member 2
LBR	9.33708e-05	0.0351496	0.0599369	0.0760298	0.0280644	0.0757163	lamin B receptor
ASNA1	9.44692e-05	0.0351496	-0.0539461	-0.0297452	-0.0227237	-0.109369	arsA arsenite transporter, ATP-binding, homolog 1 (bacterial)
EFHD1	0.000102826	0.037326	0.0477441	0.0345846	0.0257838	0.0828639	EF-hand domain family member D1
SEPP1	0.000108044	0.0382863	0.0710956	0.0827294	0.0626636	0.0678939	NA
KLF15	0.000112334	0.0388807	0.0538442	0.0518236	0.0338108	0.0758982	Kruppel like factor 15
NMI	0.000115789	0.0391656	-0.0199855	-0.0883241	0.092029	-0.0636613	N-myc and STAT interactor
PIN1	0.000119394	0.0394279	-0.0454818	-0.0420269	-0.0302046	-0.0642138	peptidylprolyl cis/trans isomerase, NIMA-interacting 1
CSRP1	0.000121863	0.0394279	0.0415251	0.0281342	0.0371169	0.0593242	cysteine and glycine rich protein 1
TM9SF1	0.000124926	0.0395589	0.0372798	-0.0217002	0.023832	0.109708	transmembrane 9 superfamily member 1
MYL12A	0.00013913	0.0420207	0.023738	-0.0738761	0.0699161	0.0751741	myosin light chain 12A
EIF3I	0.000142682	0.0420207	-0.00674803	-0.0279653	-0.0145267	0.0222479	eukaryotic translation initiation factor 3 subunit I
SNAP47	0.000144007	0.0420207	-0.0531625	-0.0285418	-0.0174864	-0.113459	synaptosome associated protein 47
PIP5K1B	0.000144575	0.0420207	-0.0577131	-0.0639787	-0.0334843	-0.0756763	phosphatidylinositol-4-phosphate 5-kinase type 1 beta
PPP1R14C	0.000147502	0.0420207	-0.0615718	-0.0458986	-0.0402872	-0.0985295	protein phosphatase 1 regulatory inhibitor subunit 14C
ITGB8	0.000150927	0.0420207	0.0809981	0.0355779	0.0378311	0.169585	integrin subunit beta 8
RPS19BP1	0.000152464	0.0420207	0.0172255	-0.0472945	-0.0168191	0.11579	ribosomal protein S19 binding protein 1
SLC12A4	0.00015762	0.0426519	-0.00228782	0.0242591	0.0384758	-0.0695983	solute carrier family 12 member 4
CYP4F3	0.000165212	0.0432548	0.0607811	0.063169	0.0257849	0.0933895	cytochrome P450 family 4 subfamily F member 3
RUVBL2	0.00016566	0.0432548	-0.0331666	-0.0298658	-0.0245402	-0.0450937	RuvB like AAA ATPase 2
DPF1	0.000175209	0.0440448	0.00283811	-0.0306915	-0.0275821	0.066788	double PHD fingers 1
ARHGEF10	0.000177918	0.0440448	0.0429407	0.0445572	0.0392627	0.0450021	Rho guanine nucleotide exchange factor 10
MYLK	0.000178618	0.0440448	0.0410062	0.0270809	0.0368388	0.059099	myosin light chain kinase
PSD2	0.000180524	0.0440448	0.0610209	0.0520269	0.035789	0.095247	pleckstrin and Sec7 domain containing 2
RIN2	0.000200022	0.0480149	0.0788574	0.0306467	0.0427914	0.163134	Ras and Rab interactor 2
